# Supplementary material for: Pleomorphic Adenoma: Extracapsular Dissection vs. Superficial Parotidectomy—An Updated Systematic Review and Meta-Analysis
Source: Med Sci (Basel). 2025 Jul 31;13(3):104. doi: 10.3390/medsci13030104 (PMC12372145; doi:10.3390/medsci13030104)
Supplement: Supplementary file 1 [file medsci-13-00104-s001.zip]

Archive with 1 entries (1 files):
- medsci-3739647-supplementary.pdf
